# Supplementary material for: A Systematic Review of Cutaneous Hypopigmentation Disorder Associated with Neurologic Involvement
Source: Children (Basel). 2025 Nov 28;12(12):1621. doi: 10.3390/children12121621 (PMC12731714; doi:10.3390/children12121621)
Supplement: Supplementary file 1 [file children-12-01621-s001.zip]

Archive with 1 entries (1 files):
- children-3986029-supplementary.pdf
